# Supplementary material for: Retina-derived signals control pace of neurogenesis in visual brain areas but not circuit assembly
Source: Nat Commun. 2023 Sep 27;14:6020. doi: 10.1038/s41467-023-40749-1 (PMC10533834; doi:10.1038/s41467-023-40749-1)
Supplement: Supplementary file 4 — Source Data [file 41467_2023_40749_MOESM4_ESM.zip]

Archive with 48 entries (44 files):
- source data/Figure 8 source data/
- source data/Figure 8 source data/information.txt
- source data/Figure 8 source data/okr stimulation lakritz 1.p
- source data/Figure 8 source data/okr stimulation lakritz 2.p
- source data/Figure 8 source data/okr stimulation lakritz 3.p
- source data/Figure 8 source data/okr stimulation lakritz negative control.p
- source data/Figure 8 source data/okr stimulation wt.p
- source data/Supplementary Figure 16 source data/
- source data/Supplementary Figure 16 source data/information.txt
- source data/Supplementary Figure 16 source data/morphants/
- source data/Supplementary Figure 16 source data/morphants/20220630_fish1_pvalb6_CoChR-tdTom_6dpf_nR_473nm_100ms_pos1_08_004_jturn.avi
- source data/Supplementary Figure 16 source data/morphants/20220630_fish1_pvalb6_CoChR-tdTom_6dpf_nR_473nm_100ms_pos1_08_006_jturn.avi
- source data/Supplementary Figure 16 source data/morphants/20220630_fish1_pvalb6_CoChR-tdTom_6dpf_nR_473nm_100ms_pos1_08_009_jturn.avi
- source data/Supplementary Figure 16 source data/morphants/20220630_fish10_pvalb6_CoChR-tdTom_6dpf_nR_473nm_100ms_pos3_08_001.avi
- source data/Supplementary Figure 16 source data/morphants/20220630_fish2_pvalb6_CoChR-tdTom_6dpf_nR_473nm_100ms_pos2_06_002.avi
- source data/Supplementary Figure 16 source data/morphants/20220630_fish2_pvalb6_CoChR-tdTom_6dpf_nR_473nm_100ms_pos2_06_017.avi
- source data/Supplementary Figure 16 source data/morphants/20220630_fish2_pvalb6_CoChR-tdTom_6dpf_nR_473nm_100ms_pos3_06_001.avi
- source data/Supplementary Figure 16 source data/morphants/20220630_fish2_pvalb6_CoChR-tdTom_6dpf_nR_473nm_100ms_pos3_06_003.avi
- source data/Supplementary Figure 16 source data/morphants/20220630_fish7_pvalb6_CoChR-tdTom_6dpf_nR_473nm_100ms_pos3_08_017.avi
- source data/Supplementary Figure 16 source data/morphants/20220630_fish8_pvalb6_CoChR-tdTom_6dpf_nR_473nm_100ms_pos2_08_005.avi
- source data/Supplementary Figure 16 source data/morphants/20220630_fish8_pvalb6_CoChR-tdTom_6dpf_nR_473nm_100ms_pos2_08_012.avi
- source data/Supplementary Figure 16 source data/morphants/20220630_fish8_pvalb6_CoChR-tdTom_6dpf_nR_473nm_100ms_pos2_08_013.avi
- source data/Supplementary Figure 16 source data/morphants/20220630_fish8_pvalb6_CoChR-tdTom_6dpf_nR_473nm_100ms_pos2_08_019.avi
- source data/Supplementary Figure 16 source data/morphants/20220630_fish8_pvalb6_CoChR-tdTom_6dpf_nR_473nm_100ms_pos4_08_004.avi
- source data/Supplementary Figure 16 source data/morphants/20220630_fish8_pvalb6_CoChR-tdTom_6dpf_nR_473nm_100ms_pos4_08_008.avi
- source data/Supplementary Figure 16 source data/morphants/20220630_fish8_pvalb6_CoChR-tdTom_6dpf_nR_473nm_100ms_pos5_08_003.avi
- source data/Supplementary Figure 16 source data/morphants/20220630_fish8_pvalb6_CoChR-tdTom_6dpf_nR_473nm_100ms_pos5_08_016.avi
- source data/Supplementary Figure 16 source data/wt/
- source data/Supplementary Figure 16 source data/wt/20220629_fish5_pvalb6_CoChR-tdTom_5dpf_473nm_100ms_pos1_08_002_jturn.avi
- source data/Supplementary Figure 16 source data/wt/20220629_fish5_pvalb6_CoChR-tdTom_5dpf_473nm_100ms_pos1_08_007_jturn.avi
- source data/Supplementary Figure 16 source data/wt/20220629_fish5_pvalb6_CoChR-tdTom_5dpf_473nm_100ms_pos1_08_008_jturn.avi
- source data/Supplementary Figure 16 source data/wt/20220629_fish6_pvalb6_CoChR-tdTom_5dpf_473nm_100ms_pos2_08_002_jturn.avi
- source data/Supplementary Figure 16 source data/wt/20220629_fish7_pvalb6_CoChR-tdTom_5dpf_473nm_100ms_pos1_08_001_jturn.avi
- source data/Supplementary Figure 16 source data/wt/20220629_fish7_pvalb6_CoChR-tdTom_5dpf_473nm_100ms_pos1_08_003_jturn.avi
- source data/Supplementary Figure 16 source data/wt/20220629_fish7_pvalb6_CoChR-tdTom_5dpf_473nm_100ms_pos2_08_001_jturn.avi
- source data/Supplementary Figure 16 source data/wt/20220629_fish7_pvalb6_CoChR-tdTom_5dpf_473nm_100ms_pos2_08_004_jturn.avi
- source data/Supplementary Figure 16 source data/wt/20220630_fish10_pvalb6_CoChR-tdTom_6dpf_R_473nm_100ms_pos2_08_011.avi
- source data/Supplementary Figure 16 source data/wt/20220630_fish10_pvalb6_CoChR-tdTom_6dpf_R_473nm_100ms_pos3_08_002.avi
- source data/Supplementary Figure 16 source data/wt/20220630_fish10_pvalb6_CoChR-tdTom_6dpf_R_473nm_100ms_pos3_08_025.avi
- source data/Supplementary Figure 16 source data/wt/20220630_fish10_pvalb6_CoChR-tdTom_6dpf_R_473nm_100ms_pos3_08_039.avi
- source data/Supplementary Figure 16 source data/wt/20220630_fish4_pvalb6_CoChR-tdTom_6dpf_R_473nm_100ms_pos2_06_001.avi
- source data/Supplementary Figure 16 source data/wt/20220630_fish4_pvalb6_CoChR-tdTom_6dpf_R_473nm_100ms_pos2_06_007.avi
- source data/Supplementary Figure 16 source data/wt/20220630_fish4_pvalb6_CoChR-tdTom_6dpf_R_473nm_100ms_pos2_06_008.avi
- source data/Supplementary Figure 16 source data/wt/20220630_fish4_pvalb6_CoChR-tdTom_6dpf_R_473nm_100ms_pos2_06_014.avi
- source data/Supplementary Figure 16 source data/wt/20220630_fish4_pvalb6_CoChR-tdTom_6dpf_R_473nm_100ms_pos2_06_017.avi
- source data/Supplementary Figure 16 source data/wt/20220630_fish4_pvalb6_CoChR-tdTom_6dpf_R_473nm_100ms_pos4_06_001.avi
- source data/Supplementary Figure 16 source data/wt/20220630_fish4_pvalb6_CoChR-tdTom_6dpf_R_473nm_100ms_pos4_06_012.avi
- source data/Supplementary Figure 16 source data/wt/20220630_fish4_pvalb6_CoChR-tdTom_6dpf_R_473nm_100ms_pos4_06_034.avi
