# Supplementary material for: Retina-derived signals control pace of neurogenesis in visual brain areas but not circuit assembly
Source: Nat Commun. 2023 Sep 27;14:6020. doi: 10.1038/s41467-023-40749-1 (PMC10533834; doi:10.1038/s41467-023-40749-1)
Supplement: Supplementary file 4 — Source Data [file 41467_2023_40749_MOESM4_ESM.zip › source data/Supplementary Figure 16 source data/information.txt]

Folders contain videos file of all successful stimulations of individual fish.
